# Supplementary material for: Efficacy and Safety of Cannabis Extracts for the Treatment of Osteoarthritis: A Systematic Review and Meta‐Analysis of Preclinical and Human Studies
Source: Pain Res Manag. 2026 Jul 27;2026:3998239. doi: 10.1155/prm/3998239 (PMC13408433; doi:10.1155/prm/3998239)
Supplement: Supplementary file 1 — Supporting Information Supporting information accompanying this manuscript include Supporting Appendix 1, which details the search strategy used to identify eligible studies, and Supporting Appendix 2, which includes additional figures and tables describing risk of bias assessments, characteristics of included preclinical and clinical studies, AEs, and certainty‐of‐evidence assessments. The PRISMA 2020 checklist is also provided to ensure transparent reporting in accordance with established guidelines. [file PRM-2026-3998239-s001.zip]

Archive with 3 entries (3 files):
- PRISMA_2020_checklist.docx
- Supplementary appendix 1.docx
- Supplementary appendix 2.docx
